# Supplementary material for: The Phagocytosis of Lacticaseibacillus casei and Its Immunomodulatory Properties on Human Monocyte-Derived Dendritic Cells Depend on the Expression of Lc-p75, a Bacterial Peptidoglycan Hydrolase
Source: Int J Mol Sci. 2022 Jul 10;23(14):7620. doi: 10.3390/ijms23147620 (PMC9319067; doi:10.3390/ijms23147620)
Supplement: Supplementary file 1 [file ijms-23-07620-s001.zip]

Archive with 1 entries (1 files):
- ijms-1764406-supplementary.pdf
